# Supplementary material for: Gallomyrtucommulones G and H, New Phloroglucinol Glycosides, from Bioactive Fractions of Myrtus communis against Staphylococcus Species
Source: Molecules. 2022 Oct 21;27(20):7109. doi: 10.3390/molecules27207109 (PMC9612225; doi:10.3390/molecules27207109)
Supplement: Supplementary file 1 [file molecules-27-07109-s001.zip]

Archive with 1 entries (1 files):
- molecules-1970937-supplementary.pdf
